# Supplementary material for: Whole-Genome Sequence-Based Diversity of Mycobacterium tuberculosis Strains Isolated from a Central Western Region of Mexico
Source: Pathogens. 2025 May 31;14(6):548. doi: 10.3390/pathogens14060548 (PMC12195799; doi:10.3390/pathogens14060548)
Supplement: Supplementary file 1 [file pathogens-14-00548-s001.zip]

Archive with 1 entries (1 files):
- pathogens-3578848-supplementary.xls
