# Supplementary material for: Whole-Genome Sequence-Based Diversity of Mycobacterium tuberculosis Strains Isolated from a Central Western Region of Mexico
Source: Pathogens. 2025 May 31;14(6):548. doi: 10.3390/pathogens14060548 (PMC12195799; doi:10.3390/pathogens14060548)
Supplement: Supplementary file 1 [file pathogens-14-00548-s001.zip › pathogens-3578848-supplementary.xls]

## Sheet: supplementary_table_1
Table S1. Drug resistance prediction of Mycobacterium tuberculosis strain analyzed in this studie with Mykrobe and TB-profiler
Strain	Drug Resistance	Mutations	Median_Depth
MYC18	Sensitive	None	99
MYC26	Sensitive	None	170
MYC28	Sensitive	None	192
MYC33	Sensitive	None	122
MYC71	Sensitive	None	169
MYC136	Sensitive	None	76
MYC36	Sensitive	None	71
MYC52	Sensitive	None	78
MYC61	Sensitive	None	81
MYC72	Sensitive	None	78
MYC75	Resistant to INH,STR,PZA,RIF	katG S315T; rrs A514X; pncA W68L; rpoB Q429L	79
MYC78	Sensitive	None	86
MYC87	Sensitive	None	80
MYC93	Sensitive	None	75
MYC96	Sensitive	None	77
MYCTB100	Sensitive	None	247
MYCTB101	Sensitive	None	227
MYCTB102	Sensitive	None	183
MYCTB103	Sensitive	None	275
MYCTB105	Sensitive	None	271
MYCTB107	Resistant to PZA, RIF	pncA L120R; rpoB S450L	171
MYCTB108	Sensitive	None	245
MYCTB110	Resistant to OFL, MOX, KAN,AMK, LEV, RIF, CAP	gyrA D94G;rrs A1401X;rpoB GAAC1308del(fs)	276
MYCTB111	Resistant to OFL, MOX, LEV	gyrA S91P	152
MYCTB112	Sensitive	None	208
MYCTB113	Sensitive	None	253
MYCTB114	Sensitive	None	270
MYCTB115	Resistant to RIF	rpoB H445L	173
MYCTB116	Sensitive	None	140
MYCTB117	Resistant to STR	gid GGGG346del (fs)	311
MYCTB118	Resistant to STR	rrs A514X	300
MYCTB119	Resistant to RIF, INH	katG S315T; rpoB S450L	204
MYCTB120	Resistant to STR	rpsL K88R	189
MYCTB121	Resistant to RIF, INH	katG S315T; rpoB L430P	202
MYCTB122	Resistant to INH, ETA	fabG1 C-15X	422
MYCTB123	Resistant to INH,STR, RIF	katG S315T; rpsL K43R; rpoB S450L	134
MYCTB124	Sensitive	None	299
MYCTB125	Sensitive	None	316
MYCTB126	Resistant to STR	gid ACCCCCCG111del(fs)	239
MYCTB127	Sensitive	None	252
MYCTB128	Sensitive	None	188
MYCTB129	Resistant to STR	gid Q127*	166
MYCTB130	Resistant to STR	gid ACCCCCCG111del(fs)	125
MYCTB131	Resistant to INH, ETA	fabG1 CTG607CTA; inhA G-154A	178
MYCTB132	Resistant to RIF, PZA	pncA L120R; rpoB S450L	197
MYCTB133	Resistant to INH, STR	katG S315T; rpsL K43R	169
MYCTB134	Resistant to INH, EMB	katG S315T; embB M306I	368
MYCTB135	Resistant to INH, ETA, RIF	fabG1 CTG607CTA; inhA G-154A; rpoB L452P	204.5
MYCTB136	Resistant to INH	katG S315I	215
MYCTB137	Resistant to STR	rpsL K43R	625
MYCTB138	Resistant to OFL, MOX, STR, INH,CIP, LEV	gyrA D94G; katG S315T; rpsL K43R	438
MYCTB139	Sensitive	None	181
MYCTB140	Sensitive	None	135
MYCTB141	Sensitive	None	219
MYCTB142	Sensitive	None	189
MYCTB143	Sensitive	None	243
MYCTB144	Resistant to: INH, ETA, STR	fabG1 C-15X; gid ACCCCCCG111del(fs)	205
MYCTB145	Sensitive	None	361
MYCTB146	Sensitive	None	204
MYCTB147	Sensitive	None	109
MYCTB148	Sensitive	None	192
MYCTB149	Resistant to DEL	ddn L49P	165
MYCTB150	Resistant to INH, ETA, STR	fabG1 C-15X; gid ACCCCCCG111del(fs)	114
MYCTB152	Resistant to STR	rpsL K43R	122
MYCTB153	Resistant to STR	rpsL K43R	108
MYCTB154	Resistant to DEL	ddn L49P	117
MYCTB155	Resistant to INH, ETA	fabG1 C-15X	97
MYCTB156	Sensitive	None	101
MYCTB158	Resistant to INH, EMB	katG S315T; embB M306I	79
MYCTB159	Resistant to STR	gid ACCCCCCG111del(fs)	102
MYCTB160	Resistant to STR	gid Q125*	112
MYCTB161	Sensitive	None	102
MYCTB162	Resistant to INH, STR	katG S315T; gid S136*	25
MYCTB163	Resistant to INH, RIF, STR, EMB	katG S315T; embB M306I; embA C-16T; rpsL K43R; rpoB S450L	119
MYCTB164	Reistant to INH, RIF, PZA, EMB	katG S315T; embB M306I; pncA D63A; rpoB S450L	94
INH: isoniazid; RIF: rifampin; PZA: pyrazinamide; STR: streptomycin; EMB: ethambutol; OFL: ofloxacin; MOX: moxifloxacin; LEV: levofloxacin; KAN: kanamycin; AMK: amikacin; CAP: capreomycin; CIP: ciprofloxacin; ETA: ethionamide; DEL: delamanid; LZD: linezolid

## Sheet: Supplementary_table_2
Table S2. Identified spoligotypes, families, and SITs across the studied genomes
Strain	Binary code	Octal code	Family	ST	Sublineage (Coll)
MYC18	0000000000000000000000000000000000111111111	000000000003771	Beijing	1	L2.2.1
MYC26	1111111111110111111111100000000000000011111	777737760000171	Harleem	47	L4.1.2.1
MYC28	1111111111111111101111111111111100001111111	777776777760771	X1	119	L4.1.1.3
MYC33	1000000000000111111111111111000010111111111	400037777413771	EAI5	8	L1.1.2
MYC71	1101111111111111111001111111000010111111111	677777477413771	EAI2-Manila	19	L1.2.1
MYC36	1111111111111111111100001111111100001111111	777777607760771	LAM9	42	L4.3.4.1
MYC52	1111111111111111101111111111111100001100001	777776777760601	X2	137	L4.1.1.3
MYC61	1111111111111111111111111111111100001111111	777777777760771	T1	53	L4.8
MYC72	1111111111111111111100001111101100001001111	777777607660471	LAM	42	L4.3.4.1
MYC75	0001111111111111111100001111111100001111111	77777607760771	LAM	469	L4.3.4.1
MYC78	1111011111111111100111111111111100001111111	757776377760771	X1	119	L4.1.1.3
MYC87	1111111111111111101111111111111100001111111	777776777760771	X1	119	L4.1.1.3
MYC93	1111111111111111101111111111111100001111111	777776777760771	X1	119	L4.1.1.3
MYC96	1111111100111111111111111111111100001111011	776377777760751	S	1356	L4.4.1.1
MTCTB100	1111111111111111111101100000000000000010111	777777660000131	Harleem	47	L4.1.2.1
MYCTB101	1111111111111111111101100000000000001010111	777777660000531	Harleem	47	L4.1.2.1
MYCTB102	1111111111111111101111111111111100001100001	777776777760601	X2	137	L4.1.1.3
MYCTB103	1111111111111111111101101000100000000010111	777777664200131	Harleem	47	L4.1.2.1
MYCTB105	1111111111111111101111111111111100001100001	777776777760601	X2	137	L4.1.1.3
MYCTB107	1111111111111111101111111111111100001111111	777776777760771	X1	119	L4.1.1.3
MYCTB108	1111111111111111101111111111111100001111111	777776777760771	X1	119	L4.1.1.3
MYCTB110	1111111111111111111111111111111100001111111	777777777760771	T1	53	L4.8
MYCTB111	1111111111111111101111111111111100001111111	777776777760771	X1	119	L4.1.1.3
MYCTB112	1111111111111111101111111111111100001111111	777776777760771	X1	119	L4.1.1.3
MYCTB113	1111111111111111111100001111111100001111111	777777607760771	LAM9	42	L4.3.4.1
MYCTB114	1111111111111111111101101000010000001010111	777777664100531	Harleem	47	L4.1.2.1
MYCTB115	1111111111111111101111110000000000000000000	777776770000000	ND	450	ND
MYCTB116	1110000000000111101111111111111100001111111	700036777760771	X3	91	L4.1.1.3
MYCTB117	1111111111111111101111111111111100001111111	777776777760771	X1	119	L4.1.1.3
MYCTB118	0000000000000000000000000000000000111111111	000000000003771	Beijing	1	L2.2.1
MYCTB119	1111111111111111111111111111111100001111111	777777777760771	T1	53	L4.8
MYCTB120	1111111111111111111100001111111100001111111	777777607760771	LAM9	42	L4.3.4.1
MYCTB121	1111111111111111111111111000000100001111111	777777774020771	H1	47	L4.1.2.1
MYCTB122	1110000000001111101111111111111100001111111	700076777760771	X3	92	L4.1.1.3
MYCTB123	1111111111111111101111111111111100001111111	777776777760771	X1	119	L4.1.1.3
MYCTB124	1111111111111111101111111111111100001111111	777776777760771	X1	119	L4.1.1.3
MYCTB125	1111111111111111111111111000000100001111111	777777774020771	H1	47	L4.1.2.1
MYCTB126	1111111111111111111111111111111100001111111	777777777760771	T1	126	L4.8
MYCTB127	1111111111111111111110000000000100001111111	777777700020771	H3	127	L4.1.2.1
MYCTB128	1111111111111111111111111111111100001111111	777777777760771	T1	128	L4.8
MYCTB129	1111111111111111111111111000000100001111111	777777774020771	H1	47	L4.1.2.1
MYCTB130	1111111111111111101111111111111100001111111	777776777760771	X1	119	L4.1.1.3
MYCTB131	1111111111111111111111111111111100001111111	777777777760771	T1	53	L4.8
MYCTB132	1111111111111111111111111111111100001111111	777777777760771	T1	53	L4.8
MYCTB133	0000000000000000000000001000000100001111111	0000000004020771	H2	2	L4.1.2.1
MYCTB134	1101111111110111111100001111111100001111111	677737607760771	LAM2	17	L4.3.4.1
MYCTB135	1111111111111111111111111000011100001111111	777777774160771	T1	47	L4.8
MYCTB136	1111000011110111111100001111011000001111111	741737607540771	LAM	42	L4.3.4.1
MYCTB137	1110000000001111101111111111111100001111111	700076777760771	X3	92	L4.1.1.3
MYCTB138	0000000000000000000000001000000100001111111	0000000004020771	H2	2	L4.1.2.1
MYCTB139	1110000011111111111111111111111100001111111	701777777760771	Uganda	53	L4.6.1
MYCTB140	1111111111111111101111111111111100001111111	777776777760771	X1	119	L4.1.1.3
MYCTB141	0011111111111111011100001111111100001111111	177775607760771	LAM9	42	L4.3.4.1
MYCTB142	1111111111110000000000011111011100001111111	777700017560771	LAM	159	L4.3.4.1
MYCTB143	1111111111111111101111111111111100001111111	777776777760771	X1	119	L4.1.1.3
MYCTB144	1111111111111111101111111111111100001111111	777776777760771	X1	119	L4.1.1.3
MYCTB145	1111111111111111101111111111111100001100001	777776777760601	X2	137	L4.1.1.3
MYCTB146	1111111111111111111111111111111100001111111	777777777760771	T1	53	L4.8
MYCTB147	1111111111111100101111111111111100001111111	777762777760771	ND	ND	ND
MYCTB148	1101111111110111111100001111111100001111111	677737607760771	ND	ND	ND
MYCTB149	0000000000000000000000000000000000111111111	000000000003771	Beijing	1	L2.2.1
MYCTB150	1111111111111111101111111111111100001111111	777776777760771	X1	119	L4.1.1.3
MYCTB152	1110000000001111101111111111111100001111111	700076777760771	X3	92	L4.1.1.3
MYCTB153	1110000000001111101111111111111100001111111	700076777760771	X3	92	L4.1.1.3
MYCTB154	0000000000000000000000000000000000111111111	000000000003771	Beijing	1	L2.2.1
MYCTB155	1111111111110111111100001111111100001111111	777737607760771	LAM5	93	L4.3.4.1
MYCTB156	1101111111110111111100001111111100001011111	677737607760571	LAM2	2753	L4.3.4.1
MYCTB158	1111111100111111111111111111111100001011111	776377777760571	ND	ND	ND
MYCTB159	1111111111111111101111111111111100001111111	777776777760771	X1	119	L4.1.1.3
MYCTB160	1111111111111111111111111000000100001111111	777777774020771	H1	47	L4.1.2.1
MYCTB161	1111111111111111111100001111111100001111111	777777607760771	LAM9	42	L4.3.4.1
MYCTB162	1111111111111111101111111111111000000000111	777776777740031	ND	ND	ND
MYCTB163	1111111111111111101111111111111000000001111	777776777740071	ND	ND	ND
MYCTB164	1011111100111111111111111111111100001111111	576377777760771	S	1211	L4.4.1.1
Not defined (ND) statement indicates that a spoligotype does not exist in SITVIT2 database
(i.e. this profile could be either null or an orphan)
